# Supplementary material for: The Role of Intestinal Microbial Metabolites in the Immunity of Equine Animals Infected With Horse Botflies
Source: Front Vet Sci. 2022 Jun 22;9:832062. doi: 10.3389/fvets.2022.832062 (PMC9257286; doi:10.3389/fvets.2022.832062)
Supplement: Supplementary file 16 [file Table_1.XLS]

Metabolite	Metab ID	Formula	KEGG Pathway Description	VIP_pred_OPLS-DA	VIP_PLS-DA	FC(M_PATPHs/M_FATPHs)	P_value	FDR	M_PATPH1	M_PATPH2	M_PATPH3	M_PATPH4	M_PATPH5	M_PATPH6	M_PATPH7	M_FATPH1	M_FATPH2	M_FATPH3	M_FATPH4	M_FATPH5	M_FATPH6	M_FATPH7	Fragmentation Score	Theoretical Fragmentation Score	Score	KEGG Pathway ID	Retention time	cas_id	adducts	HMDB Subclass	ID	KEGG Pathway Second Category	KEGG Pathway First Category	KEGG Compound First Category	Library ID	subclass	mode	formula	M/Z	KEGG Compound Second Category	HMDB Superclass	KEGG Compound ID
2-Formaminobenzoylacetate	metab_24	C10H9NO4		1.792030775	1.492865064	0.834267773	0.01084	0.08107	3.6352	3.7078	3.6931	3.6656	3.7378	3.7681	3.8356	5.1807	4.0144	3.9475	3.9727	5.1155	5.1459	3.8395	53	-		map00380	2.7436	-	M+Na, M+2Na-H, 2M+K, M+H	-	pos_25	Amino acid metabolism	Metabolism	-	-	-	pos	C10H9NO4	230.0424387	-	-	C05835
Stercobilin	metab_32	C33H46N4O6		1.820003507	1.811820975	0.833838231	0.04228	0.1681	6.4133	6.4531	6.4647	6.5179	4.4088	4.1177	4.1607	7.0222	6.1263	6.2006	6.1153	7.0514	7.0275	6.6727	52.7	-		map00860	4.22285	-	M+H, M+K, M+2Na-H, M+Na	-	pos_33	Metabolism of cofactors and vitamins	Metabolism	-	-	-	pos	C33H46N4O6	595.3483333	-	-	C05793
PE(16:0/0:0)	metab_45	C21H44NO7P		1.685699283	1.413175919	1.123762376	0.01357	0.09247	6.1389	6.1136	6.1642	6.2529	5.6473	5.4371	5.5602	4.7953	5.6199	5.4727	5.5748	4.482	5.0299	5.7925	76	-		-	8.860183333	-	M+H, M+2Na-H, M+Na, M+H-H2O	-	pos_46	-	-	-	LMGP02050002	-	pos	C21H44NO7P	476.2745344	-	-	-
PC(16:0/0:0)[U]	metab_46	C24H50NO7P		1.394335365	1.772378425	1.087015177	0.0267	0.1332	6.7007	6.724	6.8275	6.9859	5.9844	5.8816	6.0156	6.1173	5.8154	5.6657	5.8753	5.6959	6.4601	5.877	68.3	-		-	8.750483333	-	M+H, M+K, M+Na, M+H-H2O	-	pos_47	-	-	-	-	-	pos	C24H50NO7P	496.3390998	-	-	-
Phytosphingosine	metab_180	C18H39NO3		1.733174563	1.611962063	0.820977254	0.02223	0.1184	4.4549	4.5583	4.5585	4.5948	2.8331	3.0382	3.2483	5.0152	4.5954	4.7083	4.3896	4.9772	5.0664	4.486	73.9	-		map00600;map01100	7.245416667	554-62-1	M+H-H2O, M+Na, M+ACN+Na	Organonitrogen compounds	pos_181	Lipid metabolism;Global and overview maps	Metabolism;Metabolism	-	HMDB0004610;LMSP01030001	Amines	pos	C18H39NO3	300.289502	-	Organic nitrogen compounds	C12144
LysoPE(16:0/0:0)	metab_227	C21H44NO7P		1.800709368	1.485526422	1.169740058	0.01819	0.1069	5.5233	5.5091	5.5676	5.6666	4.9283	4.7614	4.9	3.7771	5.0192	4.8004	4.9215	3.6284	4.173	5.1902	-	82.1		-	9.48815	-	M+Na, M+2Na-H, M+H	Glycerophospholipids	pos_228	-	-	-	HMDB0011503	Glycerophosphoethanolamines	pos	C21H44NO7P	476.2743356	-	Lipids and lipid-like molecules	-
PE(17:0/0:0)	metab_259	C22H46NO7P		2.010723079	1.682074988	1.235181186	0.02437	0.1264	5.5978	5.5676	5.6407	5.7303	4.8328	4.2152	4.4474	3.3906	4.8001	4.4596	4.7444	3.1354	3.5632	5.0747	50.1	-		-	9.210066667	-	M+H, M+Na, M+H-H2O	-	pos_260	-	-	-	LMGP02050030	-	pos	C22H46NO7P	490.2899414	-	-	-
N-formylanthranilic acid	metab_637	C8H7NO3		1.206102859	1.091479104	0.922132882	0.004742	0.04843	4.5854	4.5366	4.597	4.5639	4.1224	4.0254	4.0743	4.7874	4.6462	4.6659	4.5927	4.7793	4.8129	4.7999	57.8	-		-	1.968183333	-	M+H-H2O, M+H	-	pos_638	-	-	-	-	-	pos	C8H7NO3	166.0499587	-	-	-
Methyl 10-gingerol	metab_778	C22H36O4		1.915655375	1.723722376	0.860289057	0.0007772	0.01528	5.3334	5.3567	5.3733	5.4308	4.5802	4.4204	4.5065	5.6861	5.8841	5.9983	5.7634	5.7604	5.7235	5.8686	84.3	-		-	8.175033333	-	M+H, M+Na	-	pos_779	-	-	-	-	-	pos	C22H36O4	365.2677843	-	-	-
LPC(18:1)	metab_809	C26H52NO7P		2.174406698	2.009435457	1.171114897	2.72E-05	0.001353	5.8994	5.9418	6.1431	6.2431	6.454	6.2294	6.399	5.4454	5.3959	5.0039	5.4129	4.8105	5.6979	5.2144	65.3	-		map00564;map05231	8.8825	-	M+H, M+Na	-	pos_810	Lipid metabolism;Cancer: overview	Metabolism;Human Diseases	Lipids	-	-	pos	C26H52NO7P	522.3552043	Phospholipids	-	C04230
LysoPC(0:0/18:0)	metab_1096	C26H54NO7P		2.108005302	1.91497551	1.25964467	0.008327	0.06877	5.267	5.1872	5.4656	5.5608	4.3609	4.3217	4.5802	3.0284	4.5795	3.5636	4.7341	3.1982	4.1509	4.323	54.3	-		-	9.42295	4421-58-3	M+H, M+Na	Glycerophospholipids	pos_1097	-	-	-	HMDB0011128	Glycerophosphocholines	pos	C26H54NO7P	524.3710087	-	Lipids and lipid-like molecules	-
4-(3-Hydroxybutyl)-3,3,5-trimethylcyclohexanone	metab_1129	C13H24O2		1.001826719	0.920891373	0.94796269	0.02894	0.1397	6.031	6.0502	6.0313	6.0589	5.4523	5.4442	5.4818	5.9537	6.2091	6.2887	6.1322	6.0164	5.9653	6.2122	-	57.2		-	9.144716667	128660-70-8	M+H-2H2O, M+Na	Prenol lipids	pos_1130	-	-	-	HMDB0039805	Sesquiterpenoids	pos	C13H24O2	177.1636993	-	Lipids and lipid-like molecules	-
1-Palmitoyl Lysophosphatidic Acid	metab_1144	C19H39O7P		1.815724117	1.497332503	1.18974359	0.01871	0.1084	5.165	5.1353	5.1541	5.2839	4.6096	4.3039	4.4517	3.2839	4.5827	4.4067	4.5409	3.2774	3.7766	4.7996	67	-		-	8.860183333	-	M+H-H2O, M+Na	-	pos_1145	-	-	-	-	-	pos	C19H39O7P	433.2323129	-	-	-
PC(17:1(9Z)/0:0)	metab_1162	C25H50NO7P		2.123176921	1.878852666	1.260979303	0.002547	0.03206	4.2272	4.4346	4.6304	4.8386	5.7212	5.4591	5.6584	3.5919	4.2465	4.3715	4.2517	3.6997	3.4192	4.1536	68	-		-	8.528333333	-	M+H, M+Na	-	pos_1163	-	-	-	LMGP01050126	-	pos	C25H50NO7P	508.3395752	-	-	-
1-pentadecanoyl-glycero-3-phosphate	metab_1166	C18H37O7P		2.275725376	1.86488962	1.332335329	0.01604	0.1009	5.0702	5.113	5.1744	5.3064	4.6602	4.4711	4.4727	2.5156	4.5497	4.2937	4.5565	2.5091	2.5036	4.7923	-	87.2		-	8.46175	-	M+H-H2O, M+Na	Glycerophospholipids	pos_1167	-	-	-	LMGP10050037;HMDB0062324	Glycerophosphates	pos	C18H37O7P	419.2165226	-	Lipids and lipid-like molecules	-
PC(14:0/0:0)	metab_1186	C22H46NO7P		2.670596085	2.285622802	1.360435876	6.62E-05	0.002542	4.7695	4.8948	4.9624	5.1228	4.8783	4.5433	4.909	2.9402	3.9568	3.9635	3.7411	3.152	2.9926	4.304	71.1	-		-	7.953616667	-	M+H, M+Na	-	pos_1187	-	-	-	LMGP01050012	-	pos	C22H46NO7P	468.3078388	-	-	-
LysoPC(18:3(6Z,9Z,12Z))	metab_1188	C26H48NO7P		2.183790447	1.983816441	1.240512449	0.0003189	0.008092	4.603	4.7485	4.95	4.9707	5.6021	5.4581	5.5925	4.4036	3.9407	4.0243	4.2536	3.6609	4.6596	4.0167	65.3	-		map00564;map05231	7.9314	-	M+H, M+Na	Glycerophospholipids	pos_1189	Lipid metabolism;Cancer: overview	Metabolism;Human Diseases	Lipids	HMDB0010387	Glycerophosphocholines	pos	C26H48NO7P	518.3239399	Phospholipids	Lipids and lipid-like molecules	C04230
Valenciachrome	metab_1192	C27H40O3		1.378868857	1.265295202	1.112100364	0.02116	0.1166	5.0367	5.0349	5.0148	5.1427	6.0961	6.0496	6.1007	4.8516	5.01	5.0502	4.9095	4.9216	4.8927	4.9557	-	76.2		-	7.88705	88853-51-4	M+H, M+Na	Prenol lipids	pos_1193	-	-	-	HMDB0036849	Sesterterpenoids	pos	C27H40O3	435.2889945	-	Lipids and lipid-like molecules	-
4-Hydroxy-2-quinolone	metab_1334	C9H7NO2		2.387920267	1.999004019	0.82542886	0.0001594	0.005068	4.9115	4.9051	4.9262	4.9086	4.8888	4.9307	4.884	6.4645	5.7406	5.7165	5.683	6.4304	6.4378	5.1468	51.5	-		map01063	2.7436	-	M+H-H2O, M+H	-	pos_1335	Chemical structure transformation maps	Metabolism	-	-	-	pos	C9H7NO2	162.0550066	-	-	C16716
Glycylproline	metab_1495	C7H12N2O3		1.239438463	1.003560294	0.920138139	0.02509	0.1287	4.2314	4.201	4.2286	4.1092	4.4277	4.2973	4.3449	5.0351	4.4475	4.3402	4.4071	5.0005	5.0135	4.1852	53.5	-		-	1.289633333	704-15-4	M+H-2H2O, M+H	Carboxylic acids and derivatives	pos_1496	-	-	-	HMDB0000721	Amino acids, peptides, and analogues	pos	C7H12N2O3	173.0921038	-	Organic acids and derivatives	-
2-Indanone	metab_1665	C9H8O		1.179389044	1.069625099	0.920675437	0.01831	0.1072	4.9914	4.9793	4.9841	5.0174	4.2983	4.2474	4.3052	5.1282	5.088	5.2587	4.9529	5.0476	5.0509	5.122	74.4	-		map00624;map01120	5.0392	-	M+H, M+NH4	-	pos_1666	Xenobiotics biodegradation and metabolism;Global and overview maps	Metabolism;Metabolism	-	-	-	pos	C9H8O	133.0648632	-	-	C07727
N6-Isopentenyladenosine	metab_2306	C15H21N5O4		1.615544812	1.448094698	0.850458034	0.003409	0.03934	3.7009	3.7361	3.7184	3.7457	3.0485	2.8488	3.2446	3.8719	4.2245	4.3388	4.2499	3.8076	3.8765	3.9071	59	-		-	2.986666667	-	M+H-H2O	-	pos_2307	-	-	-	-	-	pos	C15H21N5O4	318.1557571	-	-	-
N1,N10-Dicoumaroylspermidine	metab_2331	C25H31N3O4		2.205648277	1.787017674	0.750351947	0.01127	0.08299	3.0649	3.0835	3.3462	3.1473	3.2752	3.1079	3.3631	5.2291	3.7249	3.9749	3.8281	5.1408	5.1443	2.7892	67.1	-		-	3.097133333	65715-79-9	M+H	Cinnamic acids and derivatives	pos_2332	-	-	-	HMDB0033469	Hydroxycinnamic acids and derivatives	pos	C25H31N3O4	438.2383014	-	Phenylpropanoids and polyketides	-
Hypaphorine	metab_2364	C14H18N2O2		1.432759876	1.293486491	1.194043598	0.03982	0.1643	3.313	3.3833	3.2588	3.3605	4.6696	4.5743	4.6649	3.2058	3.0571	3.4401	2.9822	3.3162	3.2977	3.4989	81.3	-		-	3.229633333	-	M+H	-	pos_2365	-	-	-	-	-	pos	C14H18N2O2	247.1440329	-	-	C09213
Ethyl 2-furanpropionate	metab_2420	C9H12O3		1.583620548	1.42408873	1.20621118	0.01249	0.08787	3.4139	3.443	3.612	3.3667	4.4816	4.3915	4.4794	2.6726	3.2134	3.3089	3.4286	3.3806	3.1232	3.4129	-	62.4		-	3.472033333	10031-90-0	2M+ACN+H	Fatty Acyls	pos_2421	-	-	-	HMDB0032921	Fatty acid esters	pos	C9H12O3	378.1887448	-	Lipids and lipid-like molecules	-
(1alpha,4beta,5beta)-4-Hydroxy-7(11),10(14)-guaiadien-8-one	metab_2453	C15H22O2		1.265827793	1.175150239	0.886109282	0.03228	0.1481	4.3741	4.435	4.4917	4.4689	3.6233	3.3232	3.5474	4.3342	4.7666	4.7233	4.717	4.3231	4.2496	4.7859	-	53.7		-	3.604233333	-	M+ACN+H	Prenol lipids	pos_2455	-	-	-	HMDB0036449	Sesquiterpenoids	pos	C15H22O2	276.1958659	-	Lipids and lipid-like molecules	-
Icariside B8	metab_2623	C19H32O8		1.619002003	1.441155681	0.8543583	0.006838	0.06022	4.3381	4.2895	4.2957	4.3202	3.4355	3.2426	3.3865	4.4436	4.6569	4.8373	4.6812	4.4062	4.4345	4.4998	-	56.1		-	4.443233333	126176-78-1	M+NH4	Prenol lipids	pos_2625	-	-	-	HMDB0036846	Terpene glycosides	pos	C19H32O8	406.2450189	-	Lipids and lipid-like molecules	-
Diosmetin	metab_2739	C16H12O6		1.475822013	1.243206339	0.90490155	0.002026	0.02819	4.3928	4.2435	4.367	4.4526	4.2149	4.2134	4.3587	5.2265	4.5577	4.6921	4.489	5.0195	4.9429	4.4925	85.8	-		-	5.1495	520-34-3	M+H	Flavonoids	pos_2741	-	-	-	HMDB0029676;LMPK12110824	O-methylated flavonoids	pos	C16H12O6	301.0704326	-	Phenylpropanoids and polyketides	C10038
Carboxyterbinafine derivative2	metab_2798	C20H23NO4		1.644396477	1.483034185	0.845117845	0.01812	0.1066	4.796	4.8519	4.8783	4.8637	3.5467	3.3873	3.5422	4.8324	5.2355	5.262	5.2273	4.8084	4.8423	5.1333	70.3	-		-	5.480383333	-	M+H	-	pos_2800	-	-	-	-	-	pos	C20H23NO4	342.1732164	-	-	-
9(S)-HOTrE	metab_2913	C18H30O3		1.410486472	1.28504804	0.896747967	0.004239	0.04536	4.6203	4.6648	4.7258	4.7001	4.329	4.0122	3.8287	4.9136	4.8697	5.1018	4.762	4.8281	4.9362	5.0273	65.7	-		map00592	6.340666667	-	M+H	-	pos_2915	Lipid metabolism	Metabolism	-	-	-	pos	C18H30O3	295.2265329	-	-	C16326
9-OxoODE	metab_3047	C18H30O3		1.41156289	1.237972679	0.910955003	0.003665	0.0412	5.0342	5.0534	5.0415	5.0992	4.5319	4.4163	4.4077	5.2698	5.2259	5.4727	5.2038	5.289	5.3039	5.106	68.4	-		map00591	7.267583333	-	M+H	Fatty Acyls	pos_3049	Lipid metabolism	Metabolism	-	LMFA02000274;LMFA02000251;HMDB0004669	Lineolic acids and derivatives	pos	C18H30O3	295.2265075	-	Lipids and lipid-like molecules	C14766
4-Methyl-1-phenyl-2-pentanol	metab_3161	C12H18O		1.247577707	1.076491499	0.928245541	0.003156	0.0371	4.6072	4.6171	4.6151	4.688	4.2503	4.2623	4.2885	4.8966	4.6294	4.9188	4.8451	4.9719	4.9113	4.5832	50.6	-		-	8.130383333	7779-78-4	M+H	Benzene and substituted derivatives	pos_3163	-	-	-	HMDB0031568	Not Available	pos	C12H18O	179.1429632	-	Benzenoids	-
Phosphocholine	metab_3254	C5H14NO4P		2.167435338	2.246143059	1.236672676	0.0001246	0.004283	4.7714	4.7975	4.9018	5.0542	4.7625	4.5772	4.751	4.2218	3.7492	3.2631	3.9542	3.6534	4.5446	3.796	74.5	-		map01100;map00564;map05231	8.750483333	-	M+H	-	pos_3256	Global and overview maps;Lipid metabolism;Cancer: overview	Metabolism;Metabolism;Human Diseases	-	-	-	pos	C5H14NO4P	184.0732557	-	-	C00588
LysoPC(18:2(9Z,12Z))	metab_3300	C26H50NO7P		2.258257372	2.625452156	1.348400984	0.004417	0.04647	5.0497	5.0219	4.924	5.183	3.6501	3.5491	3.3136	3.3721	2.9116	3.2411	3.228	3.3063	3.5684	3.1358	-	68.4		-	9.014066667	-	M+H-H2O	Glycerophospholipids	pos_3302	-	-	-	HMDB0010386	Glycerophosphocholines	pos	C26H50NO7P	502.3261332	-	Lipids and lipid-like molecules	-
1-heptadecanoyl-sn-glycero-3-phosphocholine	metab_3313	C25H52NO7P		2.49868213	2.194759748	1.296855346	0.0001259	0.004304	5.1683	5.2078	5.3512	5.5453	4.9571	4.8721	4.9855	3.237	4.411	4.3753	4.4668	3.4955	3.6158	4.2244	70.9	-		-	9.079083333	-	M+H	-	pos_3318	-	-	-	LMGP01050024	-	pos	C25H52NO7P	510.3550505	-	-	-
DG(15:0/18:2(9Z,12Z)/0:0)	metab_3553	C36H66O5		1.533004452	1.329134987	0.90520079	0.0001047	0.003705	3.9845	4.1389	4.1598	4.2832	4.2746	4.0938	3.9404	4.6743	4.5864	4.6262	4.4926	4.6133	4.669	4.2384	-	84.5		-	10.667	-	M+Na	Fatty Acyls	pos_3564	-	-	-	HMDB0007074	Lineolic acids and derivatives	pos	C36H66O5	601.4797	-	Lipids and lipid-like molecules	-
5-Dehydroavenasterol	metab_4364	C29H46O		1.081642704	0.92195271	1.046759343	0.005221	0.05118	5.8273	5.8502	5.8691	5.9211	5.788	5.6297	5.7001	5.3222	5.6891	5.6926	5.6788	5.3268	5.424	5.6394	62.3	-		map01110;map00100	10.33371667	-	M+H	Steroids and steroid derivatives	pos_4375	Global and overview maps;Lipid metabolism	Metabolism;Metabolism	-	HMDB0006852	Stigmastanes and derivatives	pos	C29H46O	411.3619186	-	Lipids and lipid-like molecules	C15783
24-Norursa-3,12-dien-11-one	metab_4412	C29H44O		1.089619567	0.912795457	1.048401662	0.006665	0.05928	5.7945	5.8181	5.8494	5.909	5.834	5.6752	5.7566	5.2863	5.703	5.7042	5.7115	5.3322	5.3451	5.68	57.8	-		-	10.13611667	-	M+H	-	pos_4424	-	-	-	-	-	pos	C29H44O	409.3461971	-	-	-
Tetrahydroneopterin	metab_4436	C9H15N5O4		1.170594809	1.072351145	1.071818564	0.03186	0.1476	5.1964	5.3302	5.3269	5.4336	5.016	4.5218	4.9056	4.5898	4.8791	4.7991	4.8011	4.5833	4.5778	5.1053	-	83.7		-	10.02985	25976-00-5	2M+H	Pteridines and derivatives	pos_4449	-	-	-	HMDB0000942	Pterins and derivatives	pos	C9H15N5O4	515.2352517	-	Organoheterocyclic compounds	-
25-Hydroxytachysterol3	metab_4643	C27H44O2		1.451398293	1.344725804	1.121045653	0.03102	0.1456	5.318	5.3834	5.3918	5.4084	6.4514	6.7254	6.7469	5.1706	5.2734	5.4248	5.2342	5.2378	5.1851	5.4274	-	82.5		-	9.231066667	39932-44-0	M+Na	Steroids and steroid derivatives	pos_4669	-	-	-	HMDB0006722	Vitamin D and derivatives	pos	C27H44O2	423.325266	-	Lipids and lipid-like molecules	-
7,10-Hexadecadiynoic acid	metab_4672	C16H24O2		1.305423712	1.18170397	0.900914931	0.02168	0.1175	5.0216	5.0157	5	5.0551	4.1167	4.0361	4.1503	4.9726	5.2395	5.3059	5.1541	5.0707	4.9936	5.2223	69.5	-		-	9.144716667	-	M+H	-	pos_4698	-	-	-	LMFA01030492	-	pos	C16H24O2	249.1847265	-	-	-
LysoPE(18:1(11Z)/0:0)	metab_4728	C23H46NO7P		2.95586121	2.472768363	1.611386139	0.001002	0.01819	4.4716	4.4726	4.4085	4.5651	4.8473	4.5585	4.5788	1.7184	3.84	2.7768	3.5167	1.2919	2.6041	4.0452	-	58		-	8.969916667	-	M+H-H2O	Glycerophospholipids	pos_4757	-	-	-	LMGP02050064;HMDB0011505	Glycerophosphoethanolamines	pos	C23H46NO7P	462.2972989	-	Lipids and lipid-like molecules	-
PE(P-16:0e/0:0)	metab_4751	C21H44NO6P		2.28764321	2.445219296	1.287041688	0.006074	0.05577	5.6659	5.7077	5.8394	5.9658	4.2959	4.1276	4.2716	3.7511	3.9126	3.4291	4.1781	4.1349	3.9504	4.5149	-	67.4		-	8.860183333	-	M+H-H2O	Glycerophospholipids	pos_4781	-	-	-	HMDB0011152	Glycerophosphoethanolamines	pos	C21H44NO6P	420.287009	-	Lipids and lipid-like molecules	-
Perindoprilat	metab_4845	C17H28N2O5		1.807413604	1.64312113	0.811946903	0.02204	0.1181	4.7901	4.6903	4.7428	4.7794	3.498	2.5933	3.1639	5.1124	4.7839	5.037	4.9269	5.1233	5.057	4.7626	56.2	-		-	8.550783333	-	M+H	Carboxylic acids and derivatives	pos_4875	-	-	-	HMDB0060574	Amino acids, peptides, and analogues	pos	C17H28N2O5	341.2059332	-	Organic acids and derivatives	C21517
Prednicarbate	metab_4927	C27H36O8		1.583512768	1.881461006	1.243297205	0.03803	0.1615	3.7115	4.2923	4.11	3.9713	4.8455	4.7678	4.8164	4.3947	2.7471	3.1194	2.7242	4.3808	4.4467	2.7297	-	59.7		-	8.219133333	73771-04-7	M+Na	Steroids and steroid derivatives	pos_4959	-	-	-	HMDB0015262	Pregnane steroids	pos	C27H36O8	511.2337045	-	Lipids and lipid-like molecules	-
R-Palmitoyl-(2-methyl) Ethanolamide	metab_5084	C19H39NO2		2.222461965	1.956486104	0.738814445	0.005613	0.05353	3.7744	3.8815	3.9125	3.9321	2.4315	2.4014	2.4381	4.8333	4.231	4.2631	4.1449	4.8442	4.8551	3.6467	76.2	-		-	7.532366667	-	M+H	-	pos_5116	-	-	-	-	-	pos	C19H39NO2	314.3050013	-	-	-
PGE3 1,15-lactone	metab_5208	C20H28O4		1.26682164	1.127875562	0.931625382	0.006627	0.05924	5.6485	5.7189	5.7284	5.7835	5.2161	5.1046	5.2404	5.8019	5.8569	6.177	6.0007	5.7734	5.8383	5.8071	53.3	-		-	7.023166667	-	M+H	-	pos_5240	-	-	-	LMFA03010199	-	pos	C20H28O4	333.2033917	-	-	-
(5-heptyl-6-methyloctahydroindolizin-8-yl)methanol	metab_5209	C17H33NO		1.840583119	1.700047105	0.779276082	0.02186	0.1178	3.9276	4.0465	3.9777	4.0327	2.3663	2.3362	2.3728	4.5029	4.0632	4.17	4.0454	4.5931	4.5325	3.6817	70.1	-		-	7.023166667	-	M+H	-	pos_5241	-	-	-	-	-	pos	C17H33NO	268.2632242	-	-	-
1,25-Dihydroxyvitamin D3-26,23-lactone	metab_5237	C27H40O5		1.145205105	1.120686768	1.093975904	0.04774	0.1802	4.4816	4.5843	4.7016	4.6224	5.488	5.5126	5.5682	4.4668	4.6735	4.639	4.6281	4.4613	4.3885	4.7008	-	73.3		-	6.804516667	81203-50-1	M+Na	Steroids and steroid derivatives	pos_5269	-	-	-	HMDB0000969	Vitamin D and derivatives	pos	C27H40O5	467.2785749	-	Lipids and lipid-like molecules	-
(25R)-26,26,26-trifluoro-1alpha,25-dihydroxyvitamin D3	metab_5259	C27H41F3O3		1.048425154	0.891539377	1.040126161	0.001677	0.02501	5.8268	5.8731	5.8983	5.8934	5.9849	6.0074	6.0682	5.6054	5.7507	5.8513	5.6983	5.5923	5.5784	5.8754	73.1	-		-	6.715916667	-	M+H	-	pos_5291	-	-	-	LMST03020132	-	pos	C27H41F3O3	471.3101369	-	-	-
16-Hydroxy hexadecanoic acid	metab_5366	C16H32O3		1.27053654	1.164428053	1.083747032	0.002324	0.03054	5.0737	4.7464	4.8269	4.7409	5.2903	5.2936	5.172	4.5726	4.6764	4.4943	4.6383	4.7684	4.7378	4.5444	-	52.5		map01100;map00073	6.231866667	-	M+NH4	Fatty Acyls	pos_5398	Global and overview maps;Lipid metabolism	Metabolism;Metabolism	-	HMDB0006294	Fatty acids and conjugates	pos	C16H32O3	290.2686938	-	Lipids and lipid-like molecules	C18218
Ganolucidic acid D	metab_5396	C30H44O6		1.217483413	1.170665553	0.885144124	0.04484	0.1743	4.24	4.3906	4.4856	4.4556	3.6544	3.2711	3.4493	4.1349	4.7674	4.7732	4.7479	4.1297	4.2265	4.7901	-	81.6		-	6.12165	102607-22-7	M+NH4	Imidolactams	pos_5428	-	-	-	HMDB0035299	Not Available	pos	C30H44O6	518.3478443	-	Organoheterocyclic compounds	-
PG(18:1(9E)/0:0)[U]	metab_5464	C24H47O9P		1.157453356	0.979849634	1.046956199	0.0002183	0.006147	5.5361	5.6151	5.6431	5.634	5.6934	5.6392	5.7283	5.3122	5.4237	5.5229	5.3657	5.2795	5.2639	5.545	50.1	-		-	5.85695	-	M+H	-	pos_5496	-	-	-	-	-	pos	C24H47O9P	511.3031009	-	-	-
(3'x,5'a,9'x,10'b)-O-(3-Hydroxy-6-oxo-7-drimen-11-yl)umbelliferone	metab_5547	C24H28O5		1.130106371	1.057811814	0.924311927	0.02683	0.1332	5.0405	5.1248	5.1644	5.1484	4.5124	4.3985	4.4616	5.0308	5.4162	5.4261	5.4164	4.9806	5.0124	5.3406	-	54.3		-	5.480383333	-	M+NH4	Coumarins and derivatives	pos_5579	-	-	-	HMDB0039042	Not Available	pos	C24H28O5	414.2306362	-	Phenylpropanoids and polyketides	-
Dihydroactinidiolide	metab_5549	C11H16O2		1.078945557	0.989125672	0.957876515	1.02E-05	0.0007368	4.9958	5.0086	5.0591	5.0548	4.9107	4.857	4.9736	5.1635	5.2018	5.258	5.1809	5.1895	5.188	5.2092	71	-		-	5.480383333	15356-74-8	M+H	Benzofurans	pos_5581	-	-	-	HMDB0035240	Not Available	pos	C11H16O2	181.1222257	-	Organoheterocyclic compounds	-
2-Ethylacrylylcarnitine	metab_5559	C12H21NO4		1.162150435	1.113975406	0.892147806	0.03724	0.1602	4.1196	4.2117	4.3208	4.2582	3.4083	3.3076	3.4114	4.0993	4.5108	4.4279	4.4593	4.0612	4.0497	4.703	68.8	-		-	5.4363	-	M+H	-	pos_5591	-	-	-	LMFA07070030	-	pos	C12H21NO4	244.1542391	-	-	-
N-Lauroylglycine	metab_5566	C14H27NO3		2.239079224	2.230892152	1.362266426	0.02633	0.1322	5.2898	5.4577	5.364	5.5559	3.7314	3.0239	3.2168	2.9322	3.2506	3.4247	3.3769	2.9257	2.9202	4.3975	-	54.3		-	5.391983333	-	2M+ACN+H	Carboxylic acids and derivatives	pos_5598	-	-	-	HMDB0013272	Amino acids, peptides, and analogues	pos	C14H27NO3	556.4318119	-	Organic acids and derivatives	-
Malvidin	metab_5671	C17H14O7		1.167300692	0.974360679	0.93960342	0.01673	0.103	5.229	4.9886	5.2097	5.2058	5.117	5.2607	5.1474	5.9448	5.2808	5.491	5.1461	5.8134	5.5741	5.2293	79.8	-		-	4.9948	-	M+H	-	pos_5703	-	-	-	LMPK12010004	-	pos	C17H14O7	331.08093	-	-	C08716
Cucurbitacin D	metab_5723	C30H44O7		2.300189753	2.01849431	0.742850709	0.001006	0.01819	3.7177	3.6964	3.6296	3.9618	2.7031	2.6729	2.7096	4.8561	4.0215	4.2036	4.1237	4.8817	4.8616	4.1387	-	75.7		-	4.774683333	3877-86-9	M+CH3OH+H	Steroids and steroid derivatives	pos_5755	-	-	-	HMDB0034695;LMST01010106	Cucurbitacins	pos	C30H44O7	549.3426805	-	Lipids and lipid-like molecules	C08796
2-Aminoquinoline	metab_6133	C9H8N2		1.095811385	1.054558914	1.083503055	0.04098	0.1665	3.9605	3.8581	3.8205	3.9334	3.5115	3.4644	3.5174	3.4371	3.2697	3.5076	3.1157	3.3978	3.4105	3.9231	55.4	-		-	3.56025	580-22-3	M+H	Quinolines and derivatives	pos_6165	-	-	-	HMDB0034175	Aminoquinolines and derivatives	pos	C9H8N2	145.076074	-	Organoheterocyclic compounds	-
Procurcumadiol	metab_6171	C15H22O3		1.234417606	1.131551039	0.889538526	0.04989	0.1849	4.7078	4.7251	4.7603	4.7522	3.6879	3.4988	3.6885	4.5673	4.9937	4.979	4.987	4.543	4.5048	4.9516	-	71.4		-	3.450016667	129673-90-1	M+ACN+H	Prenol lipids	pos_6203	-	-	-	HMDB0034721	Sesquiterpenoids	pos	C15H22O3	292.1906916	-	Lipids and lipid-like molecules	-
6-Hydroxyketamine	metab_6212	C13H16ClNO2		1.11402687	1.213967227	0.94637224	2.97E-05	0.001445	4.136	4.1354	4.2308	4.1509	4.2689	4.2086	4.2708	4.3894	4.4889	4.508	4.4577	4.3794	4.3193	4.5215	-	73.6		-	3.3182	-	M+CH3OH+H	Benzene and substituted derivatives	pos_6244	-	-	-	HMDB0060550	Halobenzenes	pos	C13H16ClNO2	286.1185849	-	Benzenoids	-
N-decanoyl-L-Homoserine lactone	metab_6242	C14H25NO3		1.852730994	1.662135566	0.78255675	0.008988	0.0718	3.8135	3.8607	3.9297	3.8989	2.5643	2.4094	2.446	3.9823	4.4371	4.2328	4.358	4.0087	4.0227	4.2504	54.9	-		-	3.2075	-	M+H	-	pos_6274	-	-	-	-	-	pos	C14H25NO3	256.1906329	-	-	-
8-Isoquinoline methanamine (hydrochloride)	metab_6385	C11H11N		1.589752869	1.409031842	0.862761333	0.02887	0.1395	4.2449	4.2337	4.2444	4.229	4.0858	4.0665	4.0696	5.6161	4.2965	4.2587	4.2683	5.5725	5.5536	4.2515	59.7	-		-	2.853483333	-	M+H	-	pos_6417	-	-	-	-	-	pos	C11H11N	158.0965385	-	-	-
1-Octen-3-yl glucoside	metab_6480	C14H26O6		1.766565137	1.549241641	0.864759681	0.001696	0.02501	4.7051	4.7758	4.8385	4.7738	3.8053	4.0636	4.1454	5.302	5.0912	4.9044	5.0174	5.3192	5.3062	5.0326	-	75.8		-	2.677716667	209863-00-3	M+ACN+H	Fatty Acyls	pos_6512	-	-	-	HMDB0032959	Fatty acyl glycosides	pos	C14H26O6	332.206603	-	Lipids and lipid-like molecules	-
7-Hydroxyetodolac	metab_6556	C17H21NO4		1.533341412	1.386043236	1.200818474	0.02315	0.1219	3.4534	3.5795	3.5683	3.6335	4.8792	4.7915	4.8523	3.4394	3.4645	3.2861	3.407	3.2517	3.6013	3.499	-	55		-	2.4851	-	M+CH3OH+H	Indoles and derivatives	pos_6588	-	-	-	HMDB0060544	Indolyl carboxylic acids and derivatives	pos	C17H21NO4	336.1801776	-	Organoheterocyclic compounds	-
6-Methylquinoline	metab_6598	C10H9N		1.573034789	1.553318029	0.876204972	0.03099	0.1455	5.6979	5.7151	5.6477	5.6827	4.5281	4.5049	4.4896	6.4337	5.4793	5.6664	5.3481	6.41	6.4016	5.654	61.2	-		-	2.359466667	91-62-3	M+H	Quinolines and derivatives	pos_6631	-	-	-	HMDB0033115	Not Available	pos	C10H9N	144.0807838	-	Organoheterocyclic compounds	-
L-Proline	metab_6705	C5H9NO2		1.593340073	1.401271387	0.886745266	0.01812	0.1066	5.0161	5.0621	5.0816	5.0711	4.8886	4.7811	4.8466	6.2454	5.1885	5.0636	5.1069	6.2494	6.2208	5.1084	72.6	-		map01100;map04978;map01110;map02010;map00330;map00332;map00333;map04974;map01230;map00970;map05230;map00401;map00404	2.250283333	147-85-3	M+H	Carboxylic acids and derivatives	pos_6738	Global and overview maps;Digestive system;Global and overview maps;Membrane transport;Amino acid metabolism;Biosynthesis of other secondary metabolites;Biosynthesis of other secondary metabolites;Digestive system;Global and overview maps;Translation;Cancer: overview;Biosynthesis of other secondary metabolites;Biosynthesis of other secondary metabolites	Metabolism;Organismal Systems;Metabolism;Environmental Information Processing;Metabolism;Metabolism;Metabolism;Organismal Systems;Metabolism;Genetic Information Processing;Human Diseases;Metabolism;Metabolism	Peptides	HMDB0000162	Amino acids, peptides, and analogues	pos	C5H9NO2	116.0709799	Amino acids	Organic acids and derivatives	C00148
3-Methyl-quinolin-2-ol	metab_6847	C10H9NO		1.572308849	1.356283917	0.888488446	0.001583	0.02413	4.3211	4.2937	4.2861	4.2766	4.0822	4.0355	4.0396	5.1067	4.4452	4.5356	4.3866	5.0379	5.0093	4.4991	56.7	-		-	1.9901	-	M+H	-	pos_6881	-	-	-	-	-	pos	C10H9NO	160.0757173	-	-	C06345
2-Aminoethylphosphonic acid	metab_7123	C2H8NO3P		1.767271436	2.290734835	1.41473448	0.03523	0.1558	3.3552	3.5227	3.5213	3.4663	4.3265	4.1058	4.1847	3.9176	2.0381	2.2124	1.746	3.8708	3.8188	1.1164	57.7	-		map01100;map02010;map01120;map00440	1.370916667	-	M+H	-	pos_7157	Global and overview maps;Membrane transport;Global and overview maps;Metabolism of other amino acids	Metabolism;Environmental Information Processing;Metabolism;Metabolism	-	-	-	pos	C2H8NO3P	126.0316818	-	-	C03557
Cytosine	metab_7180	C4H5N3O		1.514574008	1.282901958	0.904263878	0.001696	0.02501	4.5777	4.5976	4.7198	4.764	4.3997	4.2049	4.2079	5.2179	4.9497	4.8271	5.0049	5.1121	5.1085	4.5831	52.5	-		map00240;map01100	1.329933333	71-30-7	M+H	Diazines	pos_7214	Nucleotide metabolism;Global and overview maps	Metabolism;Metabolism	Nucleic acids	HMDB0000630	Pyrimidines and pyrimidine derivatives	pos	C4H5N3O	112.0509617	Bases	Organoheterocyclic compounds	C00380
D-Pipecolic acid	metab_7209	C6H11NO2		1.13651139	0.9676678	0.932670237	0.04809	0.1806	4.8515	4.8755	4.8581	4.7885	4.9937	4.8543	4.9096	5.6696	4.9712	4.8234	4.9421	5.6761	5.6684	4.8431	59.9	-		-	1.310533333	1723-00-8	M+H	Carboxylic acids and derivatives	pos_7243	-	-	-	HMDB0005960	Amino acids, peptides, and analogues	pos	C6H11NO2	130.0863951	-	Organic acids and derivatives	-
(S)-Piperidine-2-carboxamide	metab_7210	C6H12N2O		1.301695544	1.152006674	0.896559478	0.04323	0.1706	4.0615	4.0066	4.0266	3.9651	4.0111	3.9216	3.9189	5.0281	4.116	3.96	4.0657	5.0036	5.0147	3.9398	56.4	-		-	1.310533333	-	M+H	-	pos_7244	-	-	-	-	-	pos	C6H12N2O	129.1024084	-	-	C19809
L-Carnitine	metab_7378	C7H15NO3		1.302059525	1.189358558	1.136331528	0.04663	0.1781	4.36	4.3327	4.3337	4.1983	5.56	5.4459	5.5518	4.6533	4.0515	4.1021	4.0105	4.3943	4.3509	4.1645	68.8	-		map04976;map04714	1.189133333	541-15-1	M+H	Organonitrogen compounds	pos_7412	Digestive system;Environmental adaptation	Organismal Systems;Organismal Systems	-	HMDB0000062	Quaternary ammonium salts	pos	C7H15NO3	162.1124487	-	Organic nitrogen compounds	C00318
Indole-3-carboxaldehyde	metab_7585	C9H7NO		1.409232114	1.330442867	0.893163172	0.02484	0.1282	5.3875	5.3671	5.3707	5.2754	4.2721	4.3141	4.3073	5.6865	5.2559	5.568	5.1462	5.6731	5.6648	5.4035	83.1	-		-	3.538466667	-	M+H	-	pos_2435	-	-	-	-	-	pos	C9H7NO	146.060089	-	-	C08493
4-(2-Aminophenyl)-2,4-dioxobutanoic acid	metab_7633	C10H9NO4		2.092703623	1.793846082	0.780964798	0.001812	0.01901	4.1825	4.2017	4.2268	4.2108	4.1763	4.1762	4.1769	6.1907	4.9016	4.8582	4.9399	6.1672	6.1725	4.352	-	52.8		map01100;map00380	2.775183333	-	M-H, M+Na-2H, M-H2O-H	Organooxygen compounds	neg_47	Global and overview maps;Amino acid metabolism	Metabolism;Metabolism	-	HMDB0000978	Carbonyl compounds	neg	C10H9NO4	206.0448184	-	Organic oxygen compounds	C01252
()-Enterolactone	metab_8160	C18H18O4		1.47173566	1.315754636	0.88712337	0.02593	0.1008	6.5424	6.5422	6.5212	6.5612	5.1264	4.9901	5.1433	6.6863	6.679	6.8314	6.5588	6.6269	6.6215	6.6925	93.9	-		-	5.07215	-	M-H, M+Na-2H	-	neg_574	-	-	-	-	-	neg	C18H18O4	297.1123649	-	-	-
Lucidenic acid N	metab_8219	C27H40O6		1.517340478	1.44166075	1.189990942	0.03635	0.1216	4.456	4.5155	4.5724	4.5887	6.1952	6.1605	6.299	4.1228	4.5928	4.6214	4.6088	4.1363	4.1287	4.7032	-	67.7		-	6.136833333	364622-33-3	M-H, M+Na-2H	Prenol lipids	neg_633	-	-	-	HMDB0038352	Triterpenoids	neg	C27H40O6	459.2742303	-	Lipids and lipid-like molecules	-
Phaeophorbide b	metab_8293	C35H34N4O6		1.298269925	1.136572665	0.878251366	0.01581	0.07587	4.0206	3.9434	3.9733	3.8352	4.424	4.0311	3.9004	5.0916	4.1811	4.3296	4.1605	5.0641	5.118	4.0812	-	51.2		-	8.56695	20239-99-0	M-H, M+Na-2H	Tetrapyrroles and derivatives	neg_708	-	-	-	HMDB0031149	Chlorins	neg	C35H34N4O6	605.2392281	-	Organoheterocyclic compounds	-
1-Heptadecanoylglycerophosphoethanolamine	metab_8318	C22H46NO7P		1.868722381	1.653733351	1.217186832	0.005103	0.03753	5.9158	5.902	5.9682	6.0275	5.535	5.2075	5.3052	4.0078	5.2403	5.0348	5.2748	3.8651	3.914	5.4075	-	61.4		-	9.237833333	-	M-H2O-H, M-H	Glycerophospholipids	neg_733	-	-	-	HMDB0061691	Glycerophosphoethanolamines	neg	C22H46NO7P	466.2925927	-	Lipids and lipid-like molecules	-
(R)-2,3-Dihydro-3,5-dihydroxy-2-oxo-3-indoleacetic acid	metab_8376	C10H9NO5		1.734217039	1.53287017	0.777416558	0.02116	0.09004	3.5672	3.5454	3.6078	3.5167	3.656	3.5313	3.6814	5.7059	3.8479	3.7221	3.8484	5.7083	5.7098	3.7583	-	54.8		-	2.15825	-	M-H, M+Na-2H	Indoles and derivatives	neg_791	-	-	-	HMDB0038941	Indolyl carboxylic acids and derivatives	neg	C10H9NO5	222.0398769	-	Organoheterocyclic compounds	-
Adenosine 3'-monophosphate	metab_8957	C10H14N5O7P		1.599676544	1.462857766	1.335256193	0.04884	0.1452	4.3677	4.5249	4.3268	4.3318	3.3375	3.3183	3.3379	3.308	3.5794	3.4625	3.6425	1.4246	1.4329	3.7817	88.9	-		map01100;map00230	1.739233333	-	M-H	-	neg_1375	Global and overview maps;Nucleotide metabolism	Metabolism;Metabolism	-	-	-	neg	C10H14N5O7P	346.0549072	-	-	C01367
DTMP	metab_8997	C10H15N2O8P		1.477938391	1.703490338	1.22235434	0.01713	0.07956	4.5193	4.697	4.6959	4.6369	3.5663	3.2164	3.4494	3.1826	3.7147	3.4348	3.7203	3.1737	3.1824	3.1391	73.4	-		map00240;map01100;map01523	1.870966667	-	M-H	-	neg_1416	Nucleotide metabolism;Global and overview maps;Drug resistance: antineoplastic	Metabolism;Metabolism;Human Diseases	Nucleic acids	-	-	neg	C10H15N2O8P	321.0485487	Nucleotides	-	C00364
Inosine	metab_9043	C10H12N4O5		1.424685152	1.349865044	1.129025424	0.003889	0.03119	5.5016	5.5902	5.5113	5.5359	5.0552	5.0372	5.0712	4.4602	5.2055	4.9469	5.1188	4.3607	4.2985	4.6481	58.2	-		map01100;map02010;map00230	2.025866667	58-63-9	M-H	Purine nucleosides	neg_1462	Global and overview maps;Membrane transport;Nucleotide metabolism	Metabolism;Environmental Information Processing;Metabolism	-	HMDB0000195	Not Available	neg	C10H12N4O5	267.0729181	-	Nucleosides, nucleotides, and analogues	C00294
ParaXanthine	metab_9368	C7H8N4O2		1.575648498	1.368361147	0.814876033	0.001039	0.01355	3.2	3.0858	3.2037	2.8707	2.8197	2.8368	2.6878	4.0403	3.3909	3.1056	3.4621	3.908	4.0178	3.4835	58.5	-		map01100;map01060;map01110;map01120;map00232	2.775183333	611-59-6	M-H2O-H	Imidazopyrimidines	neg_1787	Global and overview maps;Chemical structure transformation maps;Global and overview maps;Global and overview maps;Biosynthesis of other secondary metabolites	Metabolism;Metabolism;Metabolism;Metabolism;Metabolism	-	HMDB0001860	Purines and purine derivatives	neg	C7H8N4O2	161.0468423	-	Organoheterocyclic compounds	C13747
Hydroxynefazodone	metab_9534	C25H32ClN5O3		1.074683421	1.198104856	1.074747475	0.00683	0.04475	4.9948	4.9611	5.0213	4.9359	4.5609	4.4809	4.5592	4.3975	4.389	4.3029	4.3854	4.534	4.5023	4.6717	-	58.6		-	3.327983333	-	M-H2O-H	Diazinanes	neg_1953	-	-	-	HMDB0061040	Piperazines	neg	C25H32ClN5O3	466.1971364	-	Organoheterocyclic compounds	-
Talaromycin A	metab_9672	C12H22O4		1.828686074	1.65706134	0.698498646	0.03144	0.1111	3.7346	3.8055	3.9108	3.8212	1.1114	2.3729	1.1129	4.2001	3.9071	3.5983	3.8446	4.1195	4.1952	4.5769	-	76.8		-	3.814316667	83720-10-9	M+FA-H	Organooxygen compounds	neg_2091	-	-	-	HMDB0030143	Ethers	neg	C12H22O4	275.1493743	-	Organic oxygen compounds	-
Aspartyl-Methionine	metab_9701	C9H16N2O5S		1.453954482	1.339741036	0.811919505	0.0237	0.09613	3.7053	3.6302	3.7954	3.6386	2.7843	2.2164	2.2577	4.1722	3.6968	3.6977	3.774	4.0831	4.1066	3.6004	-	65.8		-	3.925083333	-	M+FA-H	Carboxylic acids and derivatives	neg_2120	-	-	-	HMDB0028759	Amino acids, peptides, and analogues	neg	C9H16N2O5S	309.0758123	-	Organic acids and derivatives	-
2beta,9xi-Dihydroxy-8-oxo-1(10),4,11(13)-germacratrien-12,6alpha-olide	metab_9786	C15H18O5		1.559318183	1.355038002	0.842526316	0.009314	0.05413	4.4818	4.4942	4.4504	4.4997	3.2314	3.4631	3.3927	4.5658	4.842	5.0324	4.8334	4.5074	4.5201	4.9488	-	68.1		-	4.234116667	-	M-H2O-H	Prenol lipids	neg_2205	-	-	-	HMDB0036662	Terpene lactones	neg	C15H18O5	259.0968266	-	Lipids and lipid-like molecules	-
3-Hydroxy-p-mentha-1,8-dien-7-al	metab_9879	C10H14O2		1.250114398	1.075685084	1.111617923	0.001349	0.01595	3.9122	3.9673	4.0561	3.9202	4.3763	4.3664	4.4051	3.5817	3.8275	3.6935	3.871	3.6437	3.5805	3.8915	-	67.6		-	4.542716667	182937-26-4	M+FA-H	Prenol lipids	neg_2298	-	-	-	HMDB0041584	Monoterpenoids	neg	C10H14O2	211.0965099	-	Lipids and lipid-like molecules	-
Sulfamethoxazole N4-hydroxylamine	metab_9995	C10H11N3O4S		1.086649207	0.930891579	0.922545847	0.009843	0.05638	4.4157	4.1455	4.3171	4.2882	4.217	4.2933	4.2565	5.1148	4.3701	4.6481	4.342	4.8929	4.7151	4.3621	-	65.7		-	5.050116667	-	M+FA-H	Benzene and substituted derivatives	neg_2414	-	-	-	HMDB0013852	Benzenesulfonamides	neg	C10H11N3O4S	314.0425535	-	Benzenoids	-
Atrolactic acid	metab_10003	C9H10O3		1.028093855	0.888433509	0.93411176	0.006924	0.04501	4.6681	4.6701	4.6626	4.7128	4.2086	4.2249	4.214	4.8198	4.7908	4.928	4.7256	4.7597	4.7425	4.8048	57.8	-		map01100;map00350	5.07215	-	M-H	-	neg_2422	Global and overview maps;Amino acid metabolism	Metabolism;Metabolism	-	-	-	neg	C9H10O3	165.0543609	-	-	C05584
Isorhamnetin	metab_10048	C16H12O7		1.682703581	1.789731237	0.780111031	0.006924	0.04501	2.2792	2.9891	2.5999	3.6266	3.7522	3.8106	3.5644	4.3844	3.6846	3.9182	3.6737	4.241	4.2489	4.8476	87.7	-		-	5.27095	480-19-3	M-H	Flavonoids	neg_2467	-	-	-	HMDB0002655;LMPK12110002	Flavones	neg	C16H12O7	315.0504993	-	Phenylpropanoids and polyketides	C10084
Tuftsin	metab_10304	C21H40N8O6		1.164492703	1.00545663	1.076344283	0.01176	0.06291	5.5357	5.5913	5.5827	5.6022	6.2717	6.2192	6.2544	5.4233	5.3592	5.46	5.3798	5.405	5.4825	5.6347	-	70.9		-	7.070883333	112592-90-2	M+Cl	Carboxylic acids and derivatives	neg_2723	-	-	-	HMDB0005770	Amino acids, peptides, and analogues	neg	C21H40N8O6	535.272175	-	Organic acids and derivatives	-
Goshonoside F1	metab_10327	C26H44O8		2.129923749	1.869643395	1.539877301	0.01114	0.06081	2.8614	3.1045	3.0339	3.29	5.1446	5.3409	5.3382	1.9482	3.02	2.5889	2.4626	2.6121	2.5592	3.0671	-	59.5		-	7.316666667	90851-24-4	M+Cl	Prenol lipids	neg_2746	-	-	-	HMDB0038539	Terpene glycosides	neg	C26H44O8	519.2722503	-	Lipids and lipid-like molecules	-
(25R)-3beta,4beta-dihydroxycholest-5-en-26-oate(1-)	metab_10359	C27H44O4		1.462318709	1.249531651	1.142703863	0.01351	0.06885	4.8829	4.9297	4.8466	4.872	5.7	6.0402	6.0066	4.7022	4.3869	4.6636	4.3497	4.7845	4.7149	5.0184	-	76.6		-	7.673833333	-	M+Na-2H	Steroids and steroid derivatives	neg_2779	-	-	-	HMDB0062794	Bile acids, alcohols and derivatives	neg	C27H44O4	453.2998401	-	Lipids and lipid-like molecules	-
LysoPE(14:0/0:0)	metab_10394	C19H40NO7P		1.752518506	1.534865579	1.213039867	0.01877	0.08429	5.962	6.0393	6.0014	6.1267	5.7074	5.4289	5.6294	3.7668	5.574	5.5506	5.5281	3.8416	3.7486	5.7046	-	62.9		-	8.098083333	-	M-H	Glycerophospholipids	neg_2814	-	-	-	HMDB0011500	Glycerophosphoethanolamines	neg	C19H40NO7P	424.2459693	-	Lipids and lipid-like molecules	-
(10Z,14E,16E)-10,14,16-Octadecatrien-12-ynoic acid	metab_10448	C18H26O2		2.554014023	2.31780322	0.708641454	2.55E-08	1.24E-05	3.0521	3.5786	3.232	3.7185	3.2506	3.5463	3.1026	4.7031	4.8102	4.8241	4.7755	4.7996	4.7564	4.4639	-	64.3		-	8.589216667	-	2M+FA-H	Fatty Acyls	neg_2868	-	-	-	HMDB0035963;LMFA01030919	Fatty acids and conjugates	neg	C18H26O2	593.3843079	-	Lipids and lipid-like molecules	-
(3beta,17alpha,23R)-17,23-Epoxy-3,29-dihydroxy-27-norlanost-8-ene-15,24-dione	metab_10459	C29H44O5		1.219787535	1.132699471	0.891304348	0.02543	0.0997	4.8389	4.8897	4.8146	4.833	4.0215	3.7576	3.8423	5.0886	4.7775	4.8572	4.6759	5.1253	5.0794	5.1715	-	65.2		-	8.7011	-	M+Na-2H	Prenol lipids	neg_2879	-	-	-	HMDB0035112	Triterpenoids	neg	C29H44O5	493.2926016	-	Lipids and lipid-like molecules	-
DL-2-hydroxy stearic acid	metab_10478	C18H36O3		1.612135187	1.390965642	0.899618029	0.0003201	0.005773	6.2026	6.1149	6.0895	6.1201	5.7718	5.3066	5.6103	6.5607	6.5124	6.587	6.3925	6.6831	6.6133	6.4632	69.2	-		-	8.87985	-	M-H	-	neg_2898	-	-	-	LMFA02000120	-	neg	C18H36O3	299.2583225	-	-	-
(3beta,5alpha,9alpha,22E,24R)-5,9-Epidioxy-3-hydroxyergosta-7,22-dien-6-one	metab_10507	C28H42O4		1.420280212	1.369730226	1.161668229	0.04836	0.1444	4.8349	4.8218	4.8568	4.8704	5.0184	5.1845	5.1213	4.804	3.308	3.534	3.3707	4.8994	4.8242	5.1351	-	54.8		-	9.103666667	211486-16-7	M-H2O-H	Prenol lipids	neg_2927	-	-	-	HMDB0032666	Sesquiterpenoids	neg	C28H42O4	423.2893143	-	Lipids and lipid-like molecules	-
LysoPC(17:0)	metab_10513	C25H52NO7P		2.656537938	2.54683107	1.587576743	9.60E-06	0.00055	4.2983	4.3278	4.5352	4.6252	4.3161	4.321	4.3513	3.1155	3.0446	2.1378	3.1953	2.2072	3.508	2.1727	-	55.4		map00564;map05231	9.12605	-	M+FA-H	Glycerophospholipids	neg_2933	Lipid metabolism;Cancer: overview	Metabolism;Human Diseases	Lipids	HMDB0012108	Glycerophosphocholines	neg	C25H52NO7P	554.3444076	Phospholipids	Lipids and lipid-like molecules	C04230
1-heptadecanoyl-glycero-3-phosphate	metab_10626	C20H41O7P		2.073006733	1.830000841	1.343188538	0.0271	0.1036	5.8874	6.0316	6.0126	6.1212	5.9723	5.5074	5.8106	2.3545	5.6393	5.5457	5.622	3.0692	2.7716	5.7801	-	75.2		-	9.929816667	-	M+FA-H	Glycerophospholipids	neg_3046	-	-	-	HMDB0062318;LMGP10050036	Glycerophosphates	neg	C20H41O7P	469.2558369	-	Lipids and lipid-like molecules	-
Pubescenol	metab_10689	C28H42O6		1.538452465	1.67582955	1.290879871	0.009228	0.05381	3.3409	3.6026	3.6874	3.8925	3.1431	2.3922	2.4335	2.3938	2.5776	2.3153	2.7593	2.3849	2.3935	2.6005	-	61.6		-	10.46328333	90685-93-1	M-H2O-H	Steroids and steroid derivatives	neg_3109	-	-	-	LMPR0104300001;HMDB0030085	Steroid lactones	neg	C28H42O6	455.2779529	-	Lipids and lipid-like molecules	-
PG(16:0/0:0)[U]	metab_10709	C22H45O9P		1.862373622	1.614891826	1.263230876	0.02004	0.08771	5.3538	5.4041	5.4933	5.62	5.6929	5.1606	5.5365	3.4221	5.1118	4.9003	5.2032	2.4641	3.7995	5.3855	73.5	-		-	10.90803333	-	M-H	-	neg_3129	-	-	-	-	-	neg	C22H45O9P	483.2715049	-	-	-
LysoPA(18:0e/0:0)	metab_10731	C21H45O6P		1.919465396	2.177059305	1.509661836	0.03227	0.1126	4.5796	4.6764	4.7916	4.9106	2.2463	2.391	2.6542	2.3244	2.1924	2.13	2.5014	2.1993	2.208	3.8301	-	53.8		-	11.79683333	-	M+FA-H	Glycerophospholipids	neg_3151	-	-	-	HMDB0011144	Glycerophosphates	neg	C21H45O6P	469.2927202	-	Lipids and lipid-like molecules	-
LysoPC(18:0)	metab_11377	C26H54NO7P		2.711998517	2.468471386	1.7817736	0.0008953	0.01235	4.5346	4.4399	4.6751	4.7482	4.1621	4.0074	3.954	1.3497	3.4592	1.2747	3.7775	1.3411	3.3319	2.5915	-	80.8		map00564;map05231	9.439166667	-	M+FA-H	Glycerophospholipids	neg_3797	Lipid metabolism;Cancer: overview	Metabolism;Human Diseases	Lipids	HMDB0010384	Glycerophosphocholines	neg	C26H54NO7P	568.360409	Phospholipids	Lipids and lipid-like molecules	C04230
PE(18:1(9Z)/0:0)	metab_11430	C23H46NO7P		2.121677259	1.825128471	1.249090174	0.002213	0.02153	5.7702	5.8308	5.9355	6.0091	6.6546	6.46	6.5853	4.6497	5.555	5.1581	5.6456	3.6691	4.3483	5.595	93.5	-		-	9.103666667	-	M-H	-	neg_3850	-	-	-	LMGP02050004	-	neg	C23H46NO7P	478.2926256	-	-	-
Kentsin	metab_11451	C21H40N8O6		2.128218433	1.851420945	1.456667733	0.01163	0.06264	4.6819	4.6877	4.6778	4.7353	4.5472	4.1539	4.3981	1.796	4.1221	3.9719	4.1085	1.7872	1.7957	4.3109	-	56.6		-	8.99165	56767-30-7	M+K-2H	Carboxylic acids and derivatives	neg_3871	-	-	-	HMDB0005776	Amino acids, peptides, and analogues	neg	C21H40N8O6	537.2546116	-	Organic acids and derivatives	-
LysoPC(15:0)	metab_11465	C23H48NO7P		1.516439111	1.692023803	1.123059447	0.004492	0.03471	6.1657	6.1771	6.2426	6.3572	5.5737	5.4487	5.5579	5.4412	5.2164	4.8836	5.3285	4.9702	5.8088	5.3227	-	55.5		map00564;map05231	8.87985	-	M-H	Glycerophospholipids	neg_3885	Lipid metabolism;Cancer: overview	Metabolism;Human Diseases	Lipids	HMDB0010381	Glycerophosphocholines	neg	C23H48NO7P	480.3084808	Phospholipids	Lipids and lipid-like molecules	C04230
LysoPE(0:0/20:1(11Z))	metab_11493	C25H50NO7P		2.139468294	1.852768965	1.550178501	0.007675	0.04803	2.2764	2.8461	3.4734	3.6874	5.1642	4.8547	5.0515	2.2778	2.4751	2.523	2.5763	2.5094	2.6347	2.6497	-	63		-	8.656433333	-	M+FA-H	Glycerophospholipids	neg_3913	-	-	-	LMGP02050046;HMDB0011482	Glycerophosphoethanolamines	neg	C25H50NO7P	552.3290307	-	Lipids and lipid-like molecules	-
LysoPE(15:0/0:0)	metab_11516	C20H42NO7P		2.028474496	1.766231621	1.261866452	0.01202	0.06396	6.3455	6.3944	6.4274	6.538	6.1803	6.0226	6.013	3.7717	5.8692	5.7108	5.8958	3.7462	3.7337	6.0772	-	76.7		-	8.49995	-	M-H	Glycerophospholipids	neg_3936	-	-	-	HMDB0011502	Glycerophosphoethanolamines	neg	C20H42NO7P	438.2613479	-	Lipids and lipid-like molecules	-
(3b,16a,21b,22a)-12-Oleanene-3,16,21,23,28-pentol-22-angeloyloxy-23-al	metab_11519	C35H54O7		1.680686357	1.503728395	1.328552803	0.03157	0.1112	3.2586	3.4058	3.2471	3.5435	5.1646	4.8815	5.0301	3.6229	2.9214	2.435	2.5037	3.8088	3.7153	2.4701	-	64.7		-	8.477683333	200492-42-8	M-H2O-H	Prenol lipids	neg_3939	-	-	-	HMDB0032832	Triterpenoids	neg	C35H54O7	567.3676037	-	Lipids and lipid-like molecules	-
LysoPE(16:1(9Z)/0:0)	metab_11530	C21H42NO7P		2.705239593	2.392450683	1.704166667	0.01318	0.06805	5.1714	5.2725	5.3992	5.5666	6.2767	6.1803	6.2133	2.6056	5.048	4.6002	5.2013	0.6211	0.5095	4.933	-	53.5		-	8.388133333	-	M-H	Glycerophospholipids	neg_3950	-	-	-	HMDB0011504	Glycerophosphoethanolamines	neg	C21H42NO7P	450.2614186	-	Lipids and lipid-like molecules	-
LPC(18:3)	metab_11570	C26H48NO7P		2.532989558	2.247134825	1.563909774	0.000301	0.005509	3.7052	3.7977	4.094	3.9738	5.0528	4.9107	5.0436	3.3633	2.4269	2.3643	2.433	2.4339	3.8033	2.7262	54.3	-		map00564;map05231	8.07585	-	M+FA-H	-	neg_3990	Lipid metabolism;Cancer: overview	Metabolism;Human Diseases	Lipids	-	-	neg	C26H48NO7P	562.3133521	Phospholipids	-	C04230
3-keto Fusidic acid	metab_11588	C31H46O7		1.257589677	1.149481885	0.921630094	1.71E-05	0.0007869	4.0455	4.117	4.0521	4.1447	4.1667	4.1633	4.1208	4.4272	4.5628	4.5716	4.5191	4.4699	4.5037	4.2055	-	51.3		-	7.919466667	-	M+Na-2H	Steroids and steroid derivatives	neg_4008	-	-	-	HMDB0060745	Oxosteroids	neg	C31H46O7	551.3028985	-	Lipids and lipid-like molecules	-
Celastrol	metab_11604	C29H38O4		2.490644243	2.189930148	1.7640625	0.01072	0.05923	2.8874	3.2148	3.1272	3.4041	6.0808	6.4769	6.4208	2.3669	2.3464	2.9285	2.5805	2.5371	2.6071	2.5523	56.3	-		-	7.762966667	34157-83-0	M-H	Prenol lipids	neg_4024	-	-	-	HMDB0002385	Triterpenoids	neg	C29H38O4	449.2685386	-	Lipids and lipid-like molecules	-
Vitamin D2 3-glucuronide	metab_11609	C34H52O7		1.288087567	1.104752082	1.124064999	0.0068	0.04475	4.3824	4.4122	4.4265	4.4473	4.2669	4.2147	4.3591	3.5339	3.9876	4.1218	4.0534	3.4163	3.5636	4.4598	-	75		-	7.696166667	-	M+FA-H	Steroids and steroid derivatives	neg_4029	-	-	-	HMDB0010344;LMST03010072	Vitamin D and derivatives	neg	C34H52O7	617.3682253	-	Lipids and lipid-like molecules	-
Hydroxyl frovatriptan	metab_11639	C14H19N3O2		1.189666399	1.029368272	1.084075851	0.0008756	0.01211	4.7279	4.7473	4.7677	4.7992	4.8135	4.6386	4.7213	4.1258	4.5236	4.6047	4.4548	4.1413	4.1979	4.5887	-	65.4		-	7.4727	-	2M+FA-H	Indoles and derivatives	neg_4059	-	-	-	HMDB0061150	Carbazoles	neg	C14H19N3O2	567.2977217	-	Organoheterocyclic compounds	-
()9-HpODE	metab_11649	C18H32O4		1.215049154	1.039921742	0.928654005	0.006309	0.04328	5.8007	5.819	5.7804	5.8497	5.6479	5.3794	5.0844	6.3384	5.8779	6.1838	6.033	6.0744	6.1225	5.7563	85.2	-		-	7.405816667	-	M-H	-	neg_4069	-	-	-	-	-	neg	C18H32O4	311.2220834	-	-	-
3-Hydroxy-10'-apo-b,y-carotenal	metab_11653	C27H36O2		1.556301329	1.451956893	1.220400729	0.02753	0.1043	3.8629	4.0086	4.1272	4.0479	5.6365	5.5044	5.6433	3.5328	4.0587	3.9914	4.1038	3.5203	3.6074	4.0847	-	63.6		-	7.36105	79709-31-2	M+FA-H	Prenol lipids	neg_4073	-	-	-	HMDB0039019	Sesterterpenoids	neg	C27H36O2	437.2681645	-	Lipids and lipid-like molecules	-
Barringtogenol C	metab_11689	C30H50O5		1.971277305	1.874005941	0.746159854	0.0005212	0.008056	3.4808	2.4922	3.2255	2.7859	2.5404	2.7993	2.7386	3.1434	4.2007	4.3162	4.0673	3.6959	3.5141	3.9487	-	55.8		-	7.048833333	13844-01-4	M-H2O-H	Prenol lipids	neg_4109	-	-	-	HMDB0034525	Triterpenoids	neg	C30H50O5	471.3451773	-	Lipids and lipid-like molecules	C08931
9'-Carboxy-gamma-chromanol	metab_11756	C23H36O4		1.671239117	1.501805157	1.276494967	0.02013	0.08789	3.5852	3.4228	3.6855	3.6561	5.242	5.3026	5.2895	3.2585	3.5487	3.3211	3.5177	3.0947	3.3802	3.5246	-	54.9		-	6.55835	1215088-64-4	M-H2O-H	Benzopyrans	neg_4176	-	-	-	HMDB0012868	1-benzopyrans	neg	C23H36O4	357.2426603	-	Organoheterocyclic compounds	-
Withanolide B	metab_11806	C28H38O5		1.534889739	1.486297421	1.299331104	0.04237	0.1334	3.072	2.9597	3.1444	3.2338	4.7609	5.0199	5.0018	2.8641	3.2593	3.2753	3.2985	2.4513	2.6199	3.1639	-	66.4		-	6.246383333	56973-41-2	M-H2O-H	Prenol lipids	neg_4226	-	-	-	HMDB0030020	Quinone and hydroquinone lipids	neg	C28H38O5	435.2522087	-	Lipids and lipid-like molecules	-
Chrysin 7-[rhamnosyl-(1->4)-glucoside]	metab_11834	C27H30O13		1.08722573	0.942914734	1.076084488	0.003915	0.03134	4.7156	4.6161	4.5481	4.6772	4.9185	4.8583	4.8313	4.1308	4.5432	4.4935	4.5769	4.2645	4.1738	4.6399	-	65.8		-	6.114633333	-	M+Cl	Flavonoids	neg_4255	-	-	-	HMDB0039934	Flavonoid glycosides	neg	C27H30O13	597.138844	-	Phenylpropanoids and polyketides	-
Withanolide A	metab_11849	C28H38O6		1.404568057	1.33395795	1.160564021	0.03245	0.1132	4.4786	4.4797	4.6251	4.5593	5.9466	5.7446	5.8891	4.0646	4.7002	4.4555	4.7202	4.0705	4.14	4.6301	-	75.6		-	6.025583333	32911-62-9	M-H2O-H	Steroids and steroid derivatives	neg_4270	-	-	-	LMST01160019;HMDB0034415	Steroid lactones	neg	C28H38O6	451.2477849	-	Lipids and lipid-like molecules	-
3-Oxocholic acid	metab_11862	C24H38O5		1.661573865	1.56305844	1.281783956	0.02989	0.1085	3.6164	3.6147	3.7036	3.669	5.4855	5.4014	5.4948	3.0835	3.8903	3.4397	3.8621	2.96	3.1587	3.7798	-	59.1		-	5.981183333	2304-89-4	M+Na-2H	Steroids and steroid derivatives	neg_4283	-	-	-	HMDB0000502;LMST04010443	Bile acids, alcohols and derivatives	neg	C24H38O5	427.2476656	-	Lipids and lipid-like molecules	-
Ganoderic acid I	metab_11942	C30H44O8		1.488265944	1.315415013	1.139564936	0.0047	0.03559	4.9106	4.9677	4.9854	4.9362	5.7502	5.7174	5.7663	4.4095	4.8366	4.7975	4.9024	4.3771	4.3421	4.8366	-	51.9		-	5.603183333	98665-20-4	M-H	Prenol lipids	neg_4363	-	-	-	HMDB0035310	Triterpenoids	neg	C30H44O8	531.2952742	-	Lipids and lipid-like molecules	-
7-Hydroxy-2,5-dimethyl-4H-1-benzopyran-4-one	metab_12079	C11H10O3		1.387437913	1.238204162	0.856958486	0.02524	0.09939	4.5337	4.5267	4.5118	4.5457	3.2229	3.1963	3.3489	4.6832	4.6289	4.8228	4.523	4.6055	4.6096	4.6674	-	63.4		-	5.07215	38412-47-4	M-H	Benzopyrans	neg_4500	-	-	-	HMDB0040326	1-benzopyrans	neg	C11H10O3	189.0544842	-	Organoheterocyclic compounds	-
21-Deoxycortisol	metab_12097	C21H30O4		1.760124204	1.612011701	1.254130224	0.0206	0.08884	4.3007	4.3543	4.4121	4.3768	6.205	6.2428	6.2422	3.9089	4.3761	4.216	4.392	3.8336	3.7327	4.3501	-	73.8		map00140	5.00615	641-77-0	M+FA-H	Steroids and steroid derivatives	neg_4518	Lipid metabolism	Metabolism	Hormones and transmitters	LMST02030195;HMDB0004030	Pregnane steroids	neg	C21H30O4	391.2117932	Steroid hormones	Lipids and lipid-like molecules	C05497
Urolithin D	metab_12136	C13H8O6		2.512430749	2.186562747	0.631762653	4.36E-05	0.001437	2.1616	2.9631	2.321	3.7162	2.2052	2.1656	2.2068	4.1866	3.857	4.1072	3.9062	4.1815	4.1632	3.6745	-	60.5		-	4.895983333	-	M+Na-2H	Coumarins and derivatives	neg_4557	-	-	-	HMDB0029219	Hydroxycoumarins	neg	C13H8O6	281.0085079	-	Phenylpropanoids and polyketides	-
Lucidenic acid E2	metab_12271	C29H40O8		2.262522185	1.947016459	2.181636727	0.03211	0.1124	1.5735	2.647	2.7452	1.0923	4.977	4.9087	5.0086	2.6806	0.548	0.5038	0.5523	2.6218	1.7006	1.9107	-	77.2		-	4.454383333	98665-17-9	M-H2O-H	Prenol lipids	neg_4693	-	-	-	HMDB0036434	Triterpenoids	neg	C29H40O8	497.2536461	-	Lipids and lipid-like molecules	-
7-Methoxy-2-methylisoflavone	metab_12416	C17H14O3		1.356347625	1.184275118	0.884697814	0.006666	0.0444	4.4287	4.4021	4.4887	4.4264	3.5732	3.7785	3.7969	4.8935	4.5345	4.5407	4.6603	4.8118	4.8329	4.3879	-	63.6		-	4.102016667	19725-44-1	M+FA-H	Isoflavonoids	neg_4838	-	-	-	HMDB0033980;LMPK12050002	O-methylated isoflavonoids	neg	C17H14O3	311.0918422	-	Phenylpropanoids and polyketides	-
Ganoderic acid G	metab_12435	C30H44O8		2.154341281	1.89115352	1.431084106	0.005014	0.03712	3.731	3.787	3.8271	3.6642	5.4827	5.4235	5.4101	2.6333	3.4327	3.0789	3.8324	2.6244	2.6331	3.6516	-	69		-	4.057766667	98665-22-6	M-H	Prenol lipids	neg_4857	-	-	-	HMDB0035985	Triterpenoids	neg	C30H44O8	531.2950935	-	Lipids and lipid-like molecules	-
Aldosterone	metab_12481	C21H28O5		2.162564311	1.956244444	1.895336788	0.03674	0.1225	2.9594	2.8324	3.0486	0.4205	5.4595	5.4274	5.4574	1.6842	2.8348	1.803	2.0841	1.748	1.6212	1.7325	-	71.7		map01100;map07225;map00140;map04925;map04960	3.925083333	52-39-1	M+FA-H	Steroids and steroid derivatives	neg_4903	Global and overview maps;Target-based classification: Nuclear receptors;Lipid metabolism;Endocrine system;Excretory system	Metabolism;Drug Development;Metabolism;Organismal Systems;Organismal Systems	Steroids;Hormones and transmitters	LMST02030026;HMDB0000037	Hydroxysteroids	neg	C21H28O5	405.1908667	21-Carbon atoms;Steroid hormones	Lipids and lipid-like molecules	C01780
Adrenochrome	metab_12954	C9H9NO3		1.889818118	1.624773831	0.807021146	0.001086	0.01399	3.9614	3.9614	4.0026	3.9107	3.878	3.8972	3.9028	5.4977	4.4959	4.4199	4.5148	5.4708	5.4807	4.2165	-	63.2		-	2.775183333	1954/6/8	M-H2O-H	Indoles and derivatives	neg_5376	-	-	-	HMDB0012884	Not Available	neg	C9H9NO3	160.0390731	-	Organoheterocyclic compounds	-
Valyl-Isoleucine	metab_13254	C11H22N2O3		1.611485694	1.397957509	0.840558566	0.005345	0.03878	4.0158	4.027	4.0977	4.1269	4.1267	3.8406	3.9971	5.4426	4.3973	4.3781	4.3343	5.4132	5.4143	4.2066	-	51.1		-	2.268583333	-	M-H	Carboxylic acids and derivatives	neg_5676	-	-	-	HMDB0029130	Amino acids, peptides, and analogues	neg	C11H22N2O3	229.1549036	-	Organic acids and derivatives	-
Xanthurenic acid	metab_13305	C10H7NO4		1.347074117	1.180370354	0.839499305	0.01319	0.06805	2.929	3.0984	3.1972	3.0613	2.9031	2.8298	3.108	4.1336	3.2579	3.1356	3.2893	4.1372	4.1307	3.0823	65.4	-		map00380	2.15825	59-00-7	M-H	Quinolines and derivatives	neg_5727	Amino acid metabolism	Metabolism	-	HMDB0000881	Quinoline carboxylic acids	neg	C10H7NO4	204.0291141	-	Organoheterocyclic compounds	C02470
Dopaquinone	metab_13308	C9H9NO4		1.198773137	1.084697151	0.872739757	0.04741	0.1427	3.7841	3.7958	3.7959	3.7482	3.8491	3.8606	3.8582	5.0905	3.8966	3.769	3.8689	5.0646	5.078	3.8143	-	68.8		map01100;map00965;map00350	2.15825	4430-97-1	M-H2O-H	Carboxylic acids and derivatives	neg_5730	Global and overview maps;Biosynthesis of other secondary metabolites;Amino acid metabolism	Metabolism;Metabolism;Metabolism	-	HMDB0001229	Amino acids, peptides, and analogues	neg	C9H9NO4	176.0341154	-	Organic acids and derivatives	C00822
Guanosine	metab_13453	C10H13N5O5		1.72154341	1.48376742	1.194078129	0.001154	0.0146	4.7395	4.8417	4.8393	4.8316	4.8339	4.7515	4.7548	4.0181	4.3531	4.1499	4.3651	3.3466	3.3586	4.5416	79.8	-		map01100;map02010;map00230	1.9374	118-00-3	M-H	Purine nucleosides	neg_5875	Global and overview maps;Membrane transport;Nucleotide metabolism	Metabolism;Environmental Information Processing;Metabolism	Nucleic acids	HMDB0000133	Not Available	neg	C10H13N5O5	282.0837446	Nucleosides	Nucleosides, nucleotides, and analogues	C00387
Lysyl-Hydroxyproline	metab_13603	C11H21N3O4		1.424374855	1.253232457	0.799487326	0.03401	0.1165	2.8162	2.9056	2.9364	2.7159	2.8658	2.4136	2.9933	4.2911	3.131	3.1938	3.0934	4.2765	4.2215	2.3718	-	55.9		-	1.565	-	M-H	Carboxylic acids and derivatives	neg_6025	-	-	-	HMDB0028952	Amino acids, peptides, and analogues	neg	C11H21N3O4	258.1452821	-	Organic acids and derivatives	-
Uridine monophosphate (UMP)	metab_13622	C9H13N2O9P		1.440394885	1.232649858	1.133499171	0.0001274	0.002996	3.8873	4.0747	3.9757	4.0672	4.2691	4.1566	4.2786	3.8112	3.5763	3.5096	3.4951	3.496	3.5047	3.9336	53.6	-		-	1.543066667	-	M-H	-	neg_6044	-	-	-	-	-	neg	C9H13N2O9P	323.0277617	-	-	-
Hyocholic Acid	metab_14203	C24H40O5		2.293062272	2.045746005	1.833743237	0.01643	0.07759	2.4651	2.8734	1.904	2.8489	5.3309	5.2873	5.3889	1.5982	2.7078	2.072	2.031	1.4993	1.7246	2.6007	53.6	-		map00121	6.159083333	547-75-1	M+Na-2H	Steroids and steroid derivatives	neg_4245	Lipid metabolism	Metabolism	-	HMDB0000760;LMST04010064	Bile acids, alcohols and derivatives	neg	C24H40O5	429.2633568	-	Lipids and lipid-like molecules	C17649
